# Supplementary material for: Takotsubo syndrome induced by severe hyponatraemia in mineralocorticoid-responsive hyponatraemia of the elderly: a case report
Source: Eur Heart J Case Rep. 2024 Sep 14;8(10):ytae513. doi: 10.1093/ehjcr/ytae513 (PMC11443963; doi:10.1093/ehjcr/ytae513)
Supplement: ytae513_Supplementary_Data [file ytae513_supplementary_data.zip]

Archive with 4 entries (4 files):
- Echo Clip 1A.mp4
- Echo Clip 1B.mp4
- Echo Clip 2A.mp4
- Echo Clip 2B.mp4
